# Supplementary material for: Interleukin-6 is associated with tryptophan metabolism and signs of depression in individuals with carbohydrate malabsorption
Source: EXCLI J. 2020 Oct 28;19:1414–22. doi: 10.17179/excli2020-2940 (PMC7726491; doi:10.17179/excli2020-2940)
Supplement: Supplementary data [file EXCLI-19-1414-s-001.xlsx]

## Sheet: raw data
Supplementary Table 1: Raw data of the study population
patients	age (years)	sex (female/male)	BDI	IL-6 (pg/mL)	INF-γ (pg/mL)	lactoferrin (ng/mL)	LBP (µg/mL)	CRP (mg/dL)	TRP (µmol/L)	KYN (µmol/L)	KYNA (nmol/L)	KYN/TRP	creatinine	eGFR (mL/min/1.73 m2)
1	45	m	13	2.89789	1.293	251	7.4	0.5	113.805	2.43069	42.4388	0.0213583	0.74	111.397
2	42	m	0	0.952854	1.447	627	3.9	0.3	58.4507	2.2566	55.6062	0.0386069	0.83	108.528
3	19	w	2	0.572304	1.043	307	4.8	0	63.6212	2.02437	38.5691	0.031819	0.69	126.606
4	22	w	0	1.16427	0.474	523	10.7	0.6	63.5407	2.04381	25.3752	0.0321653	0.75	113.506
5	24	m	23	1.16427	21.099	459	3.3	0	86.2834	2.60002	62.0871	0.0301335	1.1	93.4623
6	23	w	8	1.54482	1.135	427	5.1	0	58.2328	2.82544	36.558	0.0485197	0.64	126.183
7	53	w	0	1.26998	2.268	510	3.8	0	75.4106	2.44052	34.1634	0.0323631	0.73	94.3276
8	52	w	16	4.39894	0.871	824	6.4	0	62.7823	1.93326	27.8708	0.030793	0.83	81.3358
9	21	w	1	1.18541	3.291	521	6.4	0.9	51.4027	1.99728	16.5062	0.0388556	0.49	139.72
10	25	w	3	0.952854	7.52	329	11.9	0.9	56.5754	1.76372	28.9931	0.0311747	0.79	104.372
11	22	m	2	1.3334	3.487	136	4.8	0	90.5168	2.15117	33.1826	0.0237654	0.83	124.898
12	44	m	8	1.65053	11.585	379	5.5	0	52.8687	2.35543	42.141	0.0445524	0.87	104.963
13	45	m	2	0.762579	1.885	92	4.3	0	66.4115	2.51296	41.2025	0.0378392	0.74	111.397
14	38	m	11	1.71395	34.056	66	3.5	0	55.2628	2.25982	25.4506	0.0408923	0.7	119.715
15	43	w	2	2.43277	0.03	191	5.3	1.2	59.2084	2.08374	34.6624	0.0351934	0.68	107.479
16	22	w	6	0.973996	0.968	489	5.6	0	70.9153	2.01601	30.4105	0.0284285	0.64	127.072
17	70	w	44	2.6019	0.279	483	3.5	0	51.9167	1.41446	22.094	0.0272449	0.68	88.9102
18	32	w	0	2.36934	1.17	574	5.2	0	62.7718	2.24648	32.2403	0.035788	0.67	116.68
19	54	m	2	5.1389	1.732	1148	7.4	2.9	73.4521	3.81709	37.4585	0.0519671	0.96	89.2466
20	19	w	31	2.66533	300	745	9.7	0.3	55.6723	2.49567	17.8319	0.0448278	0.72	121.789
21	26	w	12	1.3334	1.794	1483	6	0	62.2469	1.80693	14.6704	0.0290285	0.49	134.898
22	25	w	5	3.93383	300	645	11.4	1.1	47.3976	2.09149	22.2838	0.0441264	0.53	132.387
23	57	m	7	1.7351	0.03	94	7.2	0	63.7734	2.87126	34.3845	0.0450227	0.67	106.66
24	62	m	11	13.5956	1.043	94	8.8	1.1	67.9248	2.92752	38.1582	0.0430994	0.64	104.936
25	36	w	4	0.889429	2.282	678	5.3	0	64.0865	2.03643	19.2678	0.0317763	0.67	113.447
26	30	w	27	1.86195	1.59	846	10.3	1	54.7731	2.20274	22.5034	0.0402157	0.63	120.752
27	19	w	14	0.889429	0.499	1514	8.6	0	66.215	2.64864	22.2068	0.0400006	0.71	123.866
28	45	m	9	1.18541	2.035	969	7.2	0	96.45	2.37174	28.393	0.0245904	0.9	102.786
29	24	w	5	0.973996	5.574	1223	7.9	0.5	63.9393	1.60713	19.9204	0.0251352	0.54	132.503
30	62	w	6	3.95497	2.592	829	10.6	0.8	69.3835	3.5935	40.7154	0.0517919	0.7	93.1571
31	52	w	12	0.487738	23.84	551	2	0	64.5678	2.44874	27.8385	0.0379251	0.76	90.4781
32	64	m	5	0.656871	1.116	420	4.8	0	65.516	3.48176	46.5413	0.0531437	0.95	84.2524
33	62	m	17	1.65053	0.395	569	5.5	0	78.1707	2.67234	47.6375	0.0341859	0.76	97.7804
34	21	w	18	0.360888	1.098	370	5.2	0	61.0088	1.89381	19.4528	0.0310416	0.68	125.441
35	37	m	9	0.783721	9.039	415	6.4	0	74.9302	3.10066	50.1621	0.0413807	0.8	114.121
36	26	w	11	2.91903	13.234	1506	10.8	0.9	54.4349	1.702	21.538	0.0312668	0.38	146.667
37	38	w	2	2.87674	54.3	1343	6	0.8	52.0329	2.43382	27.2611	0.0467746	0.65	112.985
38	28	w	3	0.847146	300	303	6.4	0	55.0774	2.54322	23.0794	0.0461754	0.66	120.6
39	19	w	29	0.910571	1.87	226	6.3	0	52.6195	1.80008	10.4712	0.0342093	0.52	138.954
40	37	w	8	0.656871	1.08	333	5.4	0	56.8018	2.22632	29.6927	0.0391945	0.67	112.653
41	32	w	1	0.826004	0.03	243	5.7	0	67.962	1.8833	31.4373	0.0277111	0.5	128.474
42	50	w	4	0.741438	4.495	488	5.9	0	55.7041	2.55343	24.7518	0.0458391	0.66	103.331
43	49	w	11	0.783721	12.209	585	6.8	0	48.3203	2.63153	20.65	0.0544602	0.74	95.4329
44	57	m	4	0.995137	4.684	134	5.1	0	69.6763	2.39679	32.7252	0.0343989	0.85	96.7228
45	39	m	1	2.11564	17.874	159	5.7	0	60.4939	2.40059	44.9915	0.0396832	0.34	159.954
46	62	w	12	3.29958	15.561	362	9.3	0.9	63.524	2.62267	29.2239	0.0412862	0.46	106.956
47	61	m	9	1.14313	0.03	497	8.8	0.4	61.9877	2.98281	45.1579	0.0481194	0.89	92.2821
48	25	w	7	0.783721	0.03	402	5	0	61.1455	1.69838	30.454	0.027776	0.7	120.807
49	23	w	16	0.804863	24.477	503	3.6	0	48.531	1.99317	21.9482	0.0410701	0.56	131.85
50	28	w	18	2.64419	0.0339	260	7.5	0	46.4554	1.88651	21.2778	0.040609	0.67	120.005
51	64	w	10	1.50254	9.384	563	6.8	0	46.3602	2.94605	30.5344	0.0635468	0.68	92.7377
52	20	w	14	0.656871	1.542	441	9	0.7	57.154	2.50287	18.2747	0.0437917	0.69	125.72
53	36	w	6	0.614588	0.03	549	5.2	0	49.9849	1.5711	22.8509	0.0314316	0.58	118.961
54	19	w	15	13.4687	2.522	1632	13.8	1.1	60.0298	2.66286	20.5238	0.044359	0.8	107.223
55	45	m	18	5.94228	20.27	469	8.7	0.4	60.6238	1.77028	31.4405	0.0292011	0.7	113.971
56	31	w	2	1.75624	0.03	718	9.1	0.4	65.9235	1.91604	17.2933	0.0290646	0.57	123.921
57	49	w	14	1.65053	0.89	363	6.1	0.3	62.1986	3.18605	39.7127	0.0512239	0.4	122.697
58	66	w	3	0.995137	2.311	214	4.6	0	49.2086	2.65723	28.2639	0.0539992	0.61	94.7713
59	60	w	29	4.16638	0.091	1066	10.6	0.5	49.4314	3.72587	49.5879	0.0753744	1.01	60.648
60	55	m	20	1.05856	1.558	556	6.9	0	64.1697	2.04649	35.178	0.0318919	0.79	101.087
61	47	m	33	3.74355	1.803	435	11.2	0.6	61.4687	2.0279	16.9795	0.0329907	0.69	113.047
62	52	m	17	0.973996	11.072	365	5.5	0	66.6514	1.99738	21.1042	0.0299676	0.63	113.304
63	55	w	21	1.46025	1.749	454	7.7	0	58.876	1.60737	27.3398	0.0273009	0.71	96.1885
64	48	w	2	0.868288	0.03	377	5.8	0	52.7258	1.68607	22.7417	0.031978	0.66	104.793
65	55	w	1	1.26998	19.856	308	5.7	0	62.6777	2.33396	30.2975	0.0372374	0.66	99.7651
66	37	m	11	12.7922	0.03	429	8	0	62.4606	2.44494	34.3159	0.0391437	0.76	116.552
67	27	w	25	6.99937	9.436	384	12.6	0.5	41.9309	2.74423	39.7842	0.0654464	0.78	104.514
68	30	w	17	1.60825	0.378	785	7	0	58.3176	1.74804	24.395	0.0299745	0.59	123.386
69	52	w	46	1.35455	1.873	461	7.9	0	56.5995	1.98209	23.7123	0.0350195	0.68	100.894
70	19	w	13	1.12199	0.343	627	8.4	0.5	56.0111	2.24991	35.9016	0.0401689	0.87	96.882
71	34	w	36	3.23615	2.752	314	5.4	0.4	46.984	1.80596	20.3289	0.0384378	0.67	115.052
72	42	w	8	4.44123	10.831	688	6.2	0	67.6537	2.00061	25.1414	0.0295713	0.57	114.706
73	20	w	19	0.783721	2.456	393	5.1	0	59.5762	2.26817	40.7762	0.0380717	0.71	122.998
74	23	m	29	0.424313	100	447	3.7	0	75.859	3.15554	46.8576	0.0415974	0.93	115.302
75	26	m	44	0.717042	6.891	167	5.6	0	72.5143	2.80798	35.2416	0.0387231	0.76	125.915
76	18	w	5	0.990354	18.059	114	4.9	0	61.8812	1.88066	15.497	0.0303914	0.5	141.751
77	23	m	27	0.942122	1.431	403	6.7	0	64.2453	2.25701	25.9075	0.0351312	0.87	121.647
78	37	m	0	2.72669	0.03	465	7.5	0	56.2979	2.26922	24.5017	0.0403074	0.67	122.749
79	30	w	15	6.98714	0.18	743	5.1	0	55.1659	1.95266	53.492	0.0353961	0.88	88.4472
80	37	m	28	2.56592	1.82	1319	9.7	0	48.7207	1.9738	40.2237	0.0405125	1.02	93.4594
81	33	m	0	1.69775	1.469	464	8.1	0.6	69.5969	2.39726	34.1579	0.0344449	0.64	128.647
82	39	m	21	1.61736	1.418	398	7.8	0	84.2867	2.73373	32.0792	0.0324336	0.92	104.4
83	44	m	30	0.958199	25.179	494	7.1	0	59.526	1.76199	19.5228	0.0296004	0.86	105.463
84	55	m	32	0.749196	11.423	1712	6.8	0	64.9745	2.56496	36.5609	0.0394764	0.78	101.618
85	39	w	14	2.791	1.819	385	11.7	1	49.0862	2.2143	68.9715	0.0451105	0.71	107.631
86	68	w	0	5.2508	0.826	274	9.9	0.8	63.9615	3.44077	34.0247	0.0537945	0.65	91.5167
87	26	w	34	3.59486	14.422	728	10.8	2	34.738	1.52066	19.3815	0.043775	0.56	129.1
88	18	w	3	0.733119	0.587	344	9.8	0.4	52.4303	2.16505	19.8343	0.0412939	0.8	107.978
89	54	m	3	1.32797	0.03	412	5.8	0	58.7034	2.68391	33.0716	0.04572	0.73	105.159
90	65	m	15	4.04502	1.745	255	6.1	0	65.8549	3.82489	71.2265	0.0580806	1.37	53.7408
91	49	m	24	11.746	6.483	158	8.9	0	49.6393	2.34475	42.7618	0.0472356	0.7	110.813
92	24	w	7	0.958199	9.066	467	6.8	0	68.0717	1.8715	30.8074	0.027493	0.62	126.615
93	52	m	8	3.45016	2.558	935	8.7	0.4	70.7046	2.5191	30.5139	0.0356285	0.81	102.185
94	70	w	20	2.90354	1.009	410	4	0	58.9879	2.37844	25.2533	0.0403208	0.9	64.9912
95	43	w	0	1.02251	1.595	321	4.3	0	66.3506	2.24407	38.2467	0.0338214	0.78	93.4031
96	58	m	6	2.11576	0.03	453	7.5	0	64.6582	3.19787	63.8982	0.0494582	1.1	73.6056
97	21	w	3	1.42444	4.24	179	9	0.8	56.9438	1.76903	17.3974	0.0310662	0.74	116.177
98	48	w	38	1.98714	0.721	379	6.3	0.4	56.5974	2.30982	46.2983	0.0408114	0.72	99.3425
99	69	w	16	10.8457	8.526	671	10.7	2.2	49.8856	3.3278	32.5333	0.0667086	0.56	95.443
100	26	m	24	1.40836	1.087	164	6.4	0	50.3688	3.21352	50.7649	0.0637998	0.91	115.904
101	54	m	8	1.10289	8.526	365	4.2	0	64.0534	2.14176	54.8569	0.0334372	0.94	91.5474
102	45	m	20	1.5209	0.03	352	4.5	0	86.1216	2.41427	58.1981	0.0280332	0.59	122.267
103	45	w	5	1.36013	0.03	602	5	0	51.6769	2.46377	35.5085	0.0476765	0.63	108.676
104	51	w	18	1.76206	2.215	483	6.1	0	53.4216	2.27481	28.3583	0.0425823	0.66	102.608
105	51	m	0	0.652733	0.254	347	5.5	0	57.3852	2.78986	47.0533	0.0486163	0.78	104.514
106	27	w	13	0.652733	0.03	226	4.5	0	48.119	1.77616	16.1053	0.0369118	0.56	128.196
107	46	m	37	1.27974	2.606	329	5.1	0	61.7464	2.14595	35.7825	0.0347543	0.41	141.002
108	49	m	10	1.55305	0.03	249	6.3	0	57.2742	2.64073	15.9743	0.0461069	0.5	127.248
109	49	m	11	0.813505	0.03	189	4.1	0	63.8955	2.61464	36.9687	0.0409206	0.66	113.525
110	27	w	12	0.379421	28.62	725	6.8	0	54.3288	1.97213	29.6102	0.0363	0.69	119.687
111	62	w	1	0.813505	2.166	350	4.2	0	64.8529	2.82544	31.9909	0.0435669	0.65	95.4563
112	37	w	8	0.700965	1.393	456	4.7	0	53.623	1.95993	30.9617	0.0365503	0.59	117.466
113	52	m	15	2.83923	0.03	607	7.1	0	66.5552	2.79903	49.7441	0.0420558	0.7	108.502
114	54	w	8	0.893891	0.03	323	4.3	0	56.936	1.88116	19.4167	0.0330399	0.55	106.679
115	31	w	4	0.942122	0.03	369	5.8	0	59.8673	1.63697	21.3524	0.0273433	0.53	126.923
116	22	w	18	0.684887	1.67	197	3	0	52.9877	1.98389	30.3441	0.0374406	0.51	136.928
117	64	m	11	4.35048	0.03	263	10.2	0	57.1817	2.14706	25.872	0.037548	0.68	100.926
118	38	w	47	2.51768	1.368	255	7.5	0.5	32.2162	1.89893	8.19113	0.0589435	0.54	120.092
119	55	m	3	0.749196	0.03	684	5.3	0	68.574	2.35953	34.5035	0.0344085	0.92	93.3013
120	35	w	0	4.52733	17.106	480	4.9	0	50.4224	2.18842	37.5595	0.0434017	0.71	110.698
121	33	m	10	0.845659	4.856	313	3.4	0	72.2046	2.64921	32.7962	0.0366903	0.98	100.886
122	22	w	38	1.26367	0.03	323	5.7	0	74.2858	2.33903	23.8963	0.0314868	0.48	139.687
123	38	m	0	3.01608	15.599	163	4.3	0	64.384	2.46478	28.4384	0.0382824	0.86	110.003
124	67	w	6	5.63666	0.03	493	8.8	0.8	48.694	2.94734	41.9478	0.0605278	0.73	85.4926
125	22	w	12	0.717042	5.235	589	9.6	0	51.8116	2.11869	21.6049	0.0408921	0.66	125.792
126	56	w	4	0.572347	0.254	286	5.6	0	51.2696	2.63621	66.7101	0.0514186	0.73	92.3606
127	57	m	0	1.97106	4.477	357	7.3	0	61.1378	1.94739	27.7651	0.0318525	0.9	94.477
128	59	w	4	1.45659	0.03	862	6.8	0	47.7854	2.04829	26.8819	0.0428643	0.74	88.9591
129	52	m	10	1.98714	0.03	364	8.8	0.4	59.9566	2.50348	32.9641	0.0417549	0.94	92.8427
130	29	w	2	0.363344	0.03	116	1.5	0	48.4728	1.78209	31.5132	0.0367648	0.81	98.4591
131	66	w	6	1.44051	0.03	316	4.8	0	52.4192	2.40663	16.1573	0.0459113	0.65	92.8115
132	54	w	39	0.717042	0.03	132	5.8	0	37.5435	2.01534	20.3597	0.0536802	0.82	81.385
133	60	w	24	0.958199	0.03	350	6.6	0	54.5579	2.05166	33.6194	0.0376052	0.69	94.9234
134	32	w	35	0.684887	0.339	473	3.4	0	52.3191	1.4352	31.2654	0.0274316	0.7	115.011
135	33	w	5	1.48875	0.983	353	5.7	0	60.1114	2.03979	33.3022	0.0339335	0.58	121.495
136	33	w	1	0.66881	1.844	261	5.3	0	39.6174	1.92958	22.3863	0.0487053	0.73	108.556
137	18	m	21	0.604502	1.215	443	6	0	64.2356	1.82296	35.2292	0.0283792	0.85	127.206
138	35	w	12	1.15113	0.03	346	6.1	0.4	50.4792	2.04035	46.9782	0.0404196	0.68	113.692
139	68	w	4	5.89389	0.03	741	4.5	0	66.9879	1.91082	28.1909	0.0285248	0.78	78.3597
140	60	w	19	1.89068	0.03	162	6.9	0	40.3447	1.66029	15.8052	0.0411528	0.84	75.7857
141	50	w	0	0.733119	0.03	495	6.9	0	50.9538	2.48574	29.5803	0.0487842	0.69	101.831
142	26	m	0	0.395498	0.56	413	2.6	0	67.3699	2.3691	38.4828	0.0351656	0.83	121.437
143	54	w	5	0.347267	50.607	334	4.5	0	54.2349	2.57333	29.3837	0.0474479	0.59	104.243
144	56	m	39	3.14469	2.728	358	7.6	0	55.7403	2.52284	29.3229	0.0452606	0.83	98.3625
145	21	w	3	1.90675	16.542	292	7.6	0	51.7157	2.76395	20.6803	0.0534451	0.71	122.137
146	26	w	11	0.652733	0.03	402	5.1	0.7	56.809	2.23624	43.9205	0.0393642	0.6	126.203
147	51	w	27	1.21543	0.196	335	5.3	0.3	43.8377	2.93449	29.8766	0.06694	0.72	97.2708
148	51	w	10	2.40514	110.358	144	7.2	0	64.769	3.18672	40.7711	0.0492013	0.66	102.608
149	35	w	37	1.815	0.042	221	5.4	0	45.3484	1.95543	11.6924	0.0431201	0.52	124.182
150	31	m	13	0.765	0.196	312	6.2	0	45.8026	1.34531	29.4084	0.029372	0.86	115.548
151	28	m	16	1.68167	3.332	613	8.7	0.3	65.5962	2.16443	30.0542	0.0329963	0.69	129.189
152	46	w	2	1.565	1.368	379	4.1	0	60.6563	2.53341	25.1098	0.0417666	0.76	94.373
153	66	w	15	11.1817	4.809	385	12.6	2.1	55.417	4.29138	54.2766	0.0774381	0.93	64.2452
154	24	w	10	0.731667	39.789	574	4.8	0.3	49.2562	2.29566	18.5789	0.0466065	0.78	106.74
155	28	w	38	0.831667	0.03	333	5.1	0	54.2948	1.66903	16.1	0.0307401	0.63	104.973
156	41	w	25	2.065	0.03	398	6.1	0.3	62.3715	2.24233	44.3343	0.0359511	0.63	104.973
157	44	w	11	3.965	11.542	684	11.2	2.5	42.1677	3.0595	12.3198	0.0725556	0.58	104.973
158	66	w	10	2.865	0.889	201	5.4	0	57.0724	1.8858	22.289	0.0330422	0.51	104.973
159	45	m	22	2.14833	0.523	452	5.6	0	60.5136	1.65089	38.457	0.0272813	0.88	103.74
160	38	m	1	1.74833	0.739	449	4.7	0	64.3065	2.63462	44.9058	0.0409697	0.82	112.178
161	24	m	3	1.44833	30.345	644	7.5	0.6	56.1036	4.01864	36.0584	0.0716289	0.94	113.023
162	54	m	25	1.715	0.03	577	5.9	0	62.5531	2.35559	34.7586	0.0376574	0.74	104.573
163	22	m	2	0.848333	3.842	291	5.6	0	61.1035	3.37624	78.1956	0.0552546	0.9	120.81
164	45	m	28	1.33167	0.326	843	6	0	70.2665	1.85188	28.1664	0.0263551	0.88	103.74
165	44	m	7	1.14833	9.276	491	3.8	0	69.5538	2.37268	32.492	0.0341129	0.86	105.463
166	24	w	5	1.13167	6.749	432	7.7	0.3	46.4138	1.78542	21.3304	0.0384674	0.91	88.5905
167	49	w	0	0.981667	0.479	528	8.9	0	53.8955	3.16786	45.0248	0.0587778	0.95	70.5556
168	21	m	6	1.015	1.883	720	4.8	0	86.0801	2.2821	24.3012	0.0265114	0.84	125.161
169	39	m	3	1.215	1.06	610	5.7	0	51.3201	2.4817	47.7596	0.0483574	1.14	80.5603
170	70	m	4	1.23167	0.932	373	5.8	0	61.1159	2.48756	35.8631	0.0407023	0.89	86.6285
171	55	w	41	2.09833	0.846	491	5.9	0	45.4303	1.64686	18.8698	0.0362503	0.86	76.2932
172	35	w	12	3.19833	0.545	319	9.8	1.7	38.5016	1.88963	39.6648	0.0490791	0.65	115.392
173	53	w	45	2.115	1.967	370	6.6	0	50.8892	2.19123	39.7968	0.0430588	0.87	76.2987
174	29	m	28	0.665	6.022	224	4.8	0	62.1901	3.98444	43.9539	0.0640688	1.01	100.047
175	22	w	2	0.948333	0.868	258	8.6	6	63.6695	2.20732	26.0351	0.0346684	0.85	97.5668
176	61	m	10	2.48167	1.272	607	8	0	57.7275	1.88796	39.7083	0.0327047	0.81	95.9245
177	53	w	33	9.065	6.625	1009	9.7	1.1	51.0809	3.18246	48.1668	0.0623023	0.9	73.2347
178	39	w	3	1.09833	22.458	216	5.1	0	64.1165	2.58139	34.4857	0.0402609	0.73	104.076
179	30	w	0	1.915	4.776	586	9.8	0.5	62.776	2.82318	23.8818	0.0449722	0.79	100.77
180	22	w	20	0.981667	0.76	316	3.9	0	67.9898	2.16139	46.1309	0.0317899	0.73	117.277
181	27	m	5	1.515	1.123	215	5.1	0	63.2412	2.25969	37.3336	0.0357312	0.9	116.64
182	22	w	29	1.13167	1.378	1266	7.7	0	73.8197	2.77861	49.7318	0.0376405	0.74	115.363
183	47	m	6	0.915	0.631	713	6	0	53.2205	1.71067	21.4241	0.0321431	0.61	118.921
184	29	m	0	1.08167	4.07	367	6.6	0.4	54.753	2.10678	30.8637	0.0384778	0.87	116.627
185	48	w	8	1.03167	0.545	517	3.9	0	66.8529	2.31414	57.9471	0.0346154	0.69	103.272
186	58	m	25	1.915	0.717	292	3.6	0	64.6201	3.21788	85.2656	0.0497969	1.36	56.9516
187	33	m	4	0.598333	0.76	668	3.2	0	51.3021	2.65033	31.7656	0.0516613	0.79	117.981
188	57	m	33	1.54833	2.677	341	3.9	0	54.494	2.78339	29.2464	0.0510771	0.86	96.2589
189	54	m	9	1.03167	1.166	532	5.2	0	63.5555	2.42144	46.4608	0.0380995	0.64	111.002
190	27	w	18	0.865	8.815	748	5.2	0	57.2123	2.26723	54.2566	0.0396283	0.51	132.202
191	27	w	25	0.915	1.357	899	2.8	0	68.1331	2.17485	40.277	0.0319206	0.76	107.848
192	46	w	29	0.681667	1.081	181	4	0	52.7882	1.85053	24.9595	0.0350558	0.66	106.276
193	27	w	27	1.365	3.052	314	6.3	0	46.4936	2.89505	29.448	0.0622677	0.86	92.8768
194	52	w	26	1.18167	80.592	655	6.1	0	53.4574	2.04528	18.4736	0.03826	0.65	102.403
195	28	w	9	1.03167	30.267	130	4.9	0	48.6662	1.87913	29.3914	0.0386125	0.75	108.822
196	29	w	42	2.58167	18.333	125	5.1	0	65.5844	2.62953	25.8859	0.0400938	0.76	106.343
197	30	m	8	1.465	3.801	291	5.5	0	50.868	2.63195	30.8392	0.0517407	0.88	115.268
198	35	w	31	1.265	0.436	537	4.5	0	39.7646	1.83245	37.622	0.0460824	0.68	113.692
199	38	m	1	0.431667	24.716	287	4.6	0	55.2305	2.36797	42.2846	0.0428742	0.83	111.62
200	46	w	23	1.615	5.523	196	4.5	0	52.692	2.19429	38.3672	0.0416438	0.79	90.0576
201	21	w	35	2.815	1.483	321	9.2	0.7	60.7505	2.41439	33.3107	0.0397427	0.63	128.633
202	43	m	1	1.015	24.126	756	4.8	0	60.9655	2.3835	39.3865	0.039096	0.83	107.768
203	33	w	4	5.14833	0.717	1029	10.7	1.5	30.5307	1.65261	16.1835	0.0541293	0.71	112.264
204	54	m	21	2.48167	96.384	225	6.5	0	70.3821	3.12853	50.582	0.0444507	0.76	103.433
205	29	m	0	1.04833	62.508	452	6.1	0	64.145	2.34055	24.7485	0.0364884	0.85	117.747
206	26	m	2	1.315	4.527	1277	8	0	62.0754	2.28347	25.4061	0.0367854	0.91	115.904
207	33	w	2	1.19833	1.925	450	3.2	0	54.883	2.37518	43.2656	0.0432772	0.62	118.858
208	23	w	0	0.881667	1.102	415	8.6	0	67.9176	2.57016	22.6584	0.0378424	0.88	92.905
209	52	m	2	1.08167	0.523	698	5.4	0	61.2635	2.16689	40.2747	0.03537	0.96	90.5093
210	24	m	16	0.715	0.674	280	6.7	0	59.8131	2.9488	43.6871	0.0493002	1.02	102.396
211	42	m	0	0.391586	1.715	229	4.9	0	68.2285	2.28186	32.7135	0.0334444	0.69	117.089
212	31	w	0	1.03883	2.51	354	7	0	67.0432	2.70623	66.2711	0.0403654	0.72	111.943
213	67	w	15	1.57282	1.314	1257	6.1	0	60.7565	2.32938	36.3133	0.0383396	0.65	92.1618
214	37	m	2	1.411	2.364	387	7.2	0	63.1507	2.48056	44.4348	0.03928	0.9	108.728
215	61	w	6	2.51133	1.483	253	9.8	0.8	50.3027	2.86507	48.8341	0.0569566	0.72	90.6724
216	35	w	13	0.569579	0.193	410	7.4	0	51.623	2.5149	29.9214	0.0487166	0.69	113.147
217	68	w	11	0.909385	7.562	371	7.7	0	48.8006	2.03262	51.4523	0.0416515	0.72	86.3217
218	22	m	10	2.8835	2.239	736	5.4	0	77.0526	2.8281	36.5813	0.0367035	0.84	124.285
219	30	m	3	0.31068	30.786	237	4.2	0	54.8754	1.58375	32.5994	0.0288609	0.89	114.734
220	41	w	3	0.456311	1.883	894	3.4	0	67.076	2.74849	46.2568	0.0409757	0.68	108.999
221	41	w	13	0.521036	4.07	258	5.9	0	57.5789	1.90015	29.5059	0.0330009	0.53	118.313
222	24	w	4	0.278317	1.673	438	6.2	0	64.054	2.34085	26.824	0.036545	0.86	94.8548
223	61	w	11	0.634304	0.17	140	5	0	52.3133	2.88124	44.549	0.0550766	0.68	94.7128
224	57	w	4	0.796117	1.166	213	6.4	0	54.3295	2.31338	40.9995	0.0425805	0.77	85.9856
225	33	m	0	2.77023	5.295	432	10.7	0.6	65.8351	1.76787	35.0606	0.026853	0.81	116.775
226	48	w	37	4.11327	4.319	563	6.9	0	58.822	2.63675	43.301	0.0448259	0.74	96.1056
227	25	w	16	2.17152	2.26	460	7.6	0	86.8268	2.2723	23.3844	0.0261705	0.69	121.381
228	48	w	50	2.68932	0.932	1224	8.3	0.7	46.8219	2.99307	27.9869	0.0639245	0.68	103.769
229	21	w	13	1.20065	1.799	1041	8.7	0	60.8857	2.6783	23.6767	0.043989	0.49	139.72
230	26	w	3	1.13592	4.735	760	4.7	0	60.2228	2.94399	44.725	0.048885	0.85	94.8635
231	53	w	41	2.8835	0.674	1132	7.1	0.3	67.67	3.05109	55.9573	0.0450877	0.76	89.8447
232	48	w	10	1.0712	0.974	1295	4.9	0	73.0035	2.79707	32.0246	0.0383143	0.66	104.793
233	46	w	27	0.763754	2.469	2276	4.3	0.6	44.0623	2.23641	26.6399	0.0507557	0.77	92.8933
234	19	w	9	1.23301	2.647	635	7.7	0	59.0831	2.13595	29.0715	0.0361517	0.86	98.2456
235	45	w	16	1.52427	1.394	511	5.6	0	72.3531	2.0601	42.4361	0.0284729	0.73	99.7803
236	25	w	14	3.15858	28.572	366	11.8	0.4	53.5048	2.66011	24.8908	0.0497172	0.68	121.965
237	55	w	16	1.91262	1.526	210	4.1	0	48.9911	2.06603	30.6362	0.0421714	0.91	71.2547
238	43	m	6	0.925566	0.03	449	8.6	0	79.242	3.18216	40.1952	0.0401575	0.95	97.6446
239	45	w	3	0.440129	0.03	541	4.6	0	78.8013	1.77971	27.4165	0.0225848	0.63	108.676
240	47	m	4	1.24919	1.344	365	7.5	0	66.6668	2.1875	41.2426	0.0328124	0.77	108.064
241	35	w	46	3.57929	2.253	1828	8	0	55.18	2.0142	35.4187	0.0365024	0.6	118.471
242	26	m	30	0.699029	2.48	255	1.9	0	71.8579	2.66069	38.7812	0.0370271	0.77	125.241
243	59	w	12	1.42718	2.268	1296	5.3	0	45.5853	2.1429	40.9612	0.0470086	0.75	87.5271
244	24	w	14	0.148867	1.258	1350	9	0	48.16	1.12413	17.9557	0.0233415	0.64	125.299
245	47	w	9	0.440129	0.987	1289	5.7	0	54.7219	2.68344	44.1548	0.0490378	0.71	101.749
246	62	w	0	0.828479	59.664	563	7.8	0.4	56.7901	2.20414	33.2031	0.038812	0.84	74.7284
247	32	w	6	4.74434	0.395	301	6.6	0	55.2726	1.26891	16.006	0.0229573	0.55	124.508
248	45	w	0	0.84466	1.748	361	6.5	0	57.9487	1.84825	31.6836	0.0318945	0.7	104.973
249	58	m	7	1.26537	1.444	767	6.2	0	71.772	3.60964	88.0013	0.0502932	1.67	44.4315
250	28	w	28	3.04531	2.932	1262	10.8	1.6	59.2718	4.22417	53.3123	0.0712679	0.65	121.208
BDI	Beck Depression Inventory
IL-6	interleukin-6
INF-γ	interferon-gamma
LBP	lipopolysaccharide binding protein
CRP	C-reactive protein
TRP	tryptophan
KYN	kynurenine
KYNA	kynurenic acid
KYN/TRP	tryptophan break-down index
eGFR	estimated glomerular filtration rate
